# Supplementary material for: Are Methylation Patterns in the KALRN Gene Associated with Cognitive and Depressive Symptoms? Findings from the Moli-sani Cohort
Source: Int J Mol Sci. 2024 Sep 25;25(19):10317. doi: 10.3390/ijms251910317 (PMC11476580; doi:10.3390/ijms251910317)
Supplement: Supplementary file 1 [file ijms-25-10317-s001.zip]

Archive with 1 entries (1 files):
- ijms-3163296-supplementary.pdf
